# Supplementary material for: Ambulatory Care in Adult Congenital Heart Disease—Time for Change?
Source: J Clin Med. 2022 Apr 6;11(7):2058. doi: 10.3390/jcm11072058 (PMC9000074; doi:10.3390/jcm11072058)
Supplement: Supplementary file 1 [file jcm-11-02058-s001.zip]

Archive with 1 entries (1 files):
- jcm-1650497-supplementary.pdf
